# Supplementary material for: Sequential Release of Paclitaxel and Imatinib from Core–Shell Microparticles Prepared by Coaxial Electrospray for Vaginal Therapy of Cervical Cancer
Source: Int J Mol Sci. 2021 Aug 16;22(16):8760. doi: 10.3390/ijms22168760 (PMC8395827; doi:10.3390/ijms22168760)
Supplement: Supplementary file 1 [file ijms-22-08760-s001.zip]

Archive with 1 entries (1 files):
- ijms-1304528-supplementary.pdf
